# Supplementary material for: Mechanistic Insights into Pancreatic Lipase Inhibition by Sugarcane Polyphenols: A Structural and Kinetic Study
Source: Foods. 2026 Apr 23;15(9):1480. doi: 10.3390/foods15091480 (PMC13164236; doi:10.3390/foods15091480)
Supplement: Supplementary file 1 [file foods-15-01480-s001.zip]

Archive with 1 entries (1 files):
- foods-4145947-supplementary.pdf
